# Supplementary material for: A Combination Native Outer Membrane Vesicle (NOVM) Vaccine to Prevent Meningococcal and Gonococcal Disease
Source: Pathogens. 2025 Sep 26;14(10):979. doi: 10.3390/pathogens14100979 (PMC12566994; doi:10.3390/pathogens14100979)
Supplement: Supplementary file 1 [file pathogens-14-00979-s001.zip]

Archive with 1 entries (1 files):
- pathogens-3850030-supplementary.pdf
